# Supplementary material for: Identification of the SAUR Gene Family in Pinus massoniana and Analysis of Its Expression Patterns Under Drought Stress
Source: Biology (Basel). 2026 Jun 19;15(12):962. doi: 10.3390/biology15120962 (PMC13295460; doi:10.3390/biology15120962)
Supplement: Supplementary file 1 [file biology-15-00962-s001.zip]

Archive with 6 entries (6 files):
- Figure S1 caption.pdf
- Table S1.pdf
- Table S2.pdf
- Table S3.pdf
- Table S4.pdf
- Figure S1.png
